# Supplementary material for: From pattern to process? Dual travelling waves, with contrasting propagation speeds, best describe a self‐organised spatio‐temporal pattern in population growth of a cyclic rodent
Source: Ecol Lett. 2022 Jul 31;25(9):1986–98. doi: 10.1111/ele.14074 (PMC9543711; doi:10.1111/ele.14074)
Supplement: Supplementary file 5 — Video S1 [file ELE-25-1986-s001.zip]

Archive with 2 entries (2 files):
- ele14074-sup-0005-VideoS1.webm
- ele14074-sup-0006-VideoLegends.docx
